# Supplementary material for: Investigation of Volatiles in Cork Samples Using Chromatographic Data and the Superposing Significant Interaction Rules (SSIR) Chemometric Tool
Source: Biomolecules. 2020 Jun 11;10(6):896. doi: 10.3390/biom10060896 (PMC7355702; doi:10.3390/biom10060896)
Supplement: Supplementary file 1 [file biomolecules-10-00896-s001.zip]

Archive with 4 entries (3 files):
- biomolecules-788457-supplementary new/
- biomolecules-788457-supplementary new/SSIR-Extension_S2.pdf
- biomolecules-788457-supplementary new/Table_S1.pdf
- biomolecules-788457-supplementary new/Table_S3.pdf
